# Supplementary material for: Experimental quantification of hydrogen content in the Earth’s core
Source: Nat Commun. 2026 Feb 10;17:1211. doi: 10.1038/s41467-026-68821-6 (PMC12890951; doi:10.1038/s41467-026-68821-6)
Supplement: Supplementary file 3 — Supplementary Data 1–7 [file 41467_2026_68821_MOESM3_ESM.xlsx]

## Sheet: Supplementary Data 1
Summary of diamond anvil cell and atom probe experiments.
Expt. No.	DAC2		DAC3-1		DAC3-2
P (GPa)	40(4)		86(9)		111(11)
T (K)	4180(209)		5115(256)		4041(202)
Heating Duration	10 s		6 s		10 s
Starting Metal	Pure Fe foil		Pure Fe foil		Pure Fe foil
Starting Silicate	Hydrous MORB glass		Hydrous MORB glass		Hydrous MORB glass
		Result		Result		Result
APT apex extracted from the molten metal	Apex_m_1	Failed	Apex_m_1	ROI achieved (Fig. 2)	Apex_m_1	Failed
	Apex_m_2	Failed	Apex_m_2	Failed	Apex_m_2	ROI achieved (Fig. 3)
	Apex_m_3	Failed			Apex_m_3	Failed
					Apex_m_4	Failed
APT apex extracted from the molten silicate	Apex_s_1	Failed	Apex_s_1	Failed	Apex_s_1	Failed
	Apex_s_2	Failed	Apex_s_2	ROI achieved (Fig. A3)	Apex_s_2	Failed
	Apex_s_3	Failed	Apex_s_3	Failed	Apex_s_3	ROI achieved (Fig. A4)
	Apex_s_4	Failed
Note: (a) Numbers in parentheses denote estimated errors (see Methods). (b) ROI achieved means sufficient statistics obtained from the sample apex, i.e. at least 1.5 million ions detected. (c) Failed means sample apex flashed and fractured, before sufficient statistics were obtained. (d) The reported failed experiments do not include sample loss during APT apex preparation using FIB, therefore, t…

## Sheet: Supplementary Data 2
Decomposed elemental abundances of the recovered metal (containing 3 nanostructures) in Fig. 2.
Fe-rich region				O-rich interface				SiOH-rich region
Element	Atomic Fraction	sigma		Element	Atomic Fraction	sigma		Element	Atomic Fraction	sigma
Fe	0.889754	0.00120268		Fe	0.709745	0.00224745		H	0.360117	0.00416502
C	0.087616	0.000286847		O	0.247791	0.00113562		Si	0.331499	0.00395402
H	0.016261	0.00011949		H	0.0270467	0.000340666		O	0.180186	0.00274525
Ca	0.00243869	4.5961e-05		C	0.0108649	0.000214224		Fe	0.0581549	0.00147718
O	0.00182108	3.97048e-05		Si	0.00317272	0.000115326		Ca	0.0407368	0.00122617
Si	0.00134873	3.41618e-05		Ca	0.000574267	4.90018e-05		Al	0.0213268	0.00087893
N	0.000760975	2.56529e-05		Al	0.000537093	4.73884e-05		C	0.00734956	0.000512444
				N	0.00026841	3.34956e-05		N	0.0006305	0.000149594

## Sheet: Supplementary Data 3
Decomposed elemental abundances of the recovered metal in Fig. 3.
Element	Atomic Fraction	sigma
Fe	0.80078	0.000957584
O	0.148904	0.000329957
H	0.0262871	0.000131046
C	0.0176674	0.000106982
Si	0.00417434	5.16569e-05
Al	0.000792128	2.24647e-05
N	0.000709903	2.1266e-05
Ca	0.000685437	2.08961e-05

## Sheet: Supplementary Data 4
Decomposed elemental abundances of the recovered silicate in Fig. A3.
Element	Atomic Fraction	sigma
O	0.588864	0.000808584
Ca	0.208154	0.000421672
Si	0.158465	0.000360646
H	0.013325	9.81637e-05
Mg	0.0112927	9.02831e-05
Al	0.0102867	8.61275e-05
Fe	0.00961311	8.32336e-05

## Sheet: Supplementary Data 5
Decomposed elemental abundances of the recovered silicate in Fig. A4.
Element	Atomic Fraction	sigma
O	0.514694	0.000404311
Mg	0.180709	0.000211668
Al	0.136786	0.000180721
Si	0.130682	0.000176171
Fe	0.0279486	7.7709e-05
H	0.00479543	3.1827e-05
Ca	0.00438544	3.04299e-05

## Sheet: Supplementary Data 6
EPMA data for starting hydrous MORB glass (1σ corresponding to 1 standard deviation of multiple measurements).
	MgO	Al2O3	SiO2	CaO	Total
wt%	8.99286	17.4043	57.0057	15.4186	98.9143
1σ	0.108584	0.258383	0.40174	0.186049	0.707103

## Sheet: Supplementary Data 7
Estimated water content in the bulk silicate Earth.
Terrestrial Reservoir	Surface Ocean	Core	Bulk Silicate Earth (BSE)	Earth
Mass (kg)	1.4e+21	1.9104e+24	4.0596e+24	5.97e+24
			Mass of H2O in BSE
Reference	H2O concentration in BSE or BE (ppm)	Note	Unit (kg)	Unit (Ocean Mass)
Marty (2012)	1000	H2O in BE (lower bound)	5.97e+21	4.26429
Marty (2012)	3000	H2O in BE (upper bound)	1.791e+22	12.7929
Palme & O'Neil (2014)	1100	H2O in BSE	4.46556e+21	3.18969
Hirschmann (2018)	710	H2O in BSE	2.88232e+21	2.0588
NB: In the above references, BSE includes hydrospheric inventory.
